# Supplementary material for: Comprehensive analysis of mixed neuroendocrine non-neuroendocrine neoplasms (MiNENs): A SEER database analysis of 767 cases
Source: Front Oncol. 2023 Jan 9;12:1007317. doi: 10.3389/fonc.2022.1007317 (PMC9868580; doi:10.3389/fonc.2022.1007317)
Supplement: Supplementary file 1 [file DataSheet_1.zip]

Archive with 4 entries (4 files):
- patientinformation.spv
- SurvivalAnalysis.pzfx
- SurvivalAnalysisofAppendixMetastasis.spv
- SurvivalAnalysisofSurgeryChoice.spv
